# Supplementary material for: Development of a microRNA-Based age estimation model using whole-blood microRNA expression profiling
Source: Noncoding RNA Res. 2025 Mar 3;12:81–91. doi: 10.1016/j.ncrna.2025.03.003 (PMC11938159; doi:10.1016/j.ncrna.2025.03.003)
Supplement: Multimedia component 1 [file mmc1.xlsx]

## Sheet: Sheet1
Supplementary Table 1. Detailed age prediction results for elastic net model utilizing 38 miRNAs
Training set		Testing set
Chronological age	Predicted age	Chronological age	Predicted age
19	21.1002	74	71.924
81	74.0166	20	16.2605
53	56.2935	40	39.59
79	67.0536	26	30.3485
80	70.0752	19	21.9695
60	62.5762	71	70.5685
36	39.0126	59	60.2033
59	54.5232	71	69.2051
62	71.5159	34	32.9945
28	23.255	20	25.3835
25	31.4997	54	57.7801
70	65.1175	65	59.3202
21	16.9228	51	44.3537
23	19.2244	34	30.6428
76	70.9762	38	42.2
49	56.1354	75	69.6831
47	43.1808	18	22.7898
65	70.9325	52	52.5327
57	57.9933	68	74.2145
22	23.9845	64	58.3112
32	29.9672	31	42.0401
56	62.7111	29	24.2068
39	36.0098	58	69.2847
23	19.3453	47	50.156
50	51.9109	69	67.4244
24	31.4144	43	41.9231
49	50.0351	45	51.6339
77	75.4644	72	66.6488
76	74.4921
48	45.8506
44	39.769
46	48.2725
61	59.0474
77	70.2256
78	77.5899
35	39.3416
41	41.4379
21	22.287
48	52.1959
36	35.9129
38	36.0933
66	59.3846
22	25.9892
37	37.8155
50	40.3769
56	56.0466
42	42.9458
62	59.4958
30	30.5658
51	46.8745
40	41.692
61	60.7341
60	63.6259
63	64.9025
54	52.9226
67	71.3442
64	65.803
33	35.413
42	43.1783
73	76.3163
52	52.6862
27	37.6664
69	65.079
31	22.5072
39	45.749
72	61.6708
30	34.4797
67	71.8868
66	61.3759
55	57.3062
29	35.089
37	40.4883
18	17.3707
33	32.0386
80	82.3344
58	60.0478
26	40.5479
46	48.4636
41	48.3453
70	74.2077
74	60.0144
44	42.7828
68	59.7107
32	33.4797
43	42.0017
45	43.4894
27	29.6227
53	51.4515
79	72.3304
75	68.4665
24	23.2029
63	64.0063
78	76.0289
55	56.6811
35	37.4303
57	52.1901
73	79.3933
25	30.4865
28	25.7008
