# Supplementary material for: Development of a microRNA-Based age estimation model using whole-blood microRNA expression profiling
Source: Noncoding RNA Res. 2025 Mar 3;12:81–91. doi: 10.1016/j.ncrna.2025.03.003 (PMC11938159; doi:10.1016/j.ncrna.2025.03.003)
Supplement: Multimedia component 2 [file mmc2.xlsx]

## Sheet: Sheet1
Supplementary Table 2. Detailed age prediction results for SVM model utilizing 38 miRNAs
Training set		Testing set
Chronological age	Predicted age	Chronological age	Predicted age
48	51.6376	29	36.3153
44	43.5546	80	83.8
26	47.2958	60	62.0693
30	35.4682	33	38.7343
47	40.3911	34	31.9879
60	61.7628	41	38.0642
76	72.3637	72	64.211
62	58.3692	40	39.8378
23	19.3637	78	77.9853
75	69.9292	27	32.1988
19	22.6359	24	31.7301
36	39.6221	25	34.029
80	68.079	72	67.1806
20	26.4122	58	57.2622
49	51.6644	49	59.436
68	59.273	73	77.1933
61	60.7537	68	73.7128
38	43.4574	53	56.8043
45	47.9258	51	48.2939
22	25.6326	65	72.7842
66	61.8457	52	57.1017
40	44.7754	44	42.9723
23	21.1347	65	61.8407
74	70.3776	30	32.8943
45	41.3673	20	22.3896
18	21.6217	27	32.5931
73	76.6267	70	72.4255
48	45.3199	33	33.8409
50	52.9191
43	44.9226
32	34.1624
24	26.1763
35	38.6236
67	69.3258
34	37.631
79	69.0324
81	72.3699
57	59.5859
76	75.7193
46	45.258
77	73.3783
35	43.7088
66	57.4104
71	67.3626
47	49.1253
26	26.4267
39	37.1136
42	38.3713
63	63.4511
31	39.0174
69	67.1255
75	65.5519
61	59.5583
56	55.3795
51	46.0328
53	51.5371
54	57.8246
69	65.373
22	25.6271
25	30.9339
41	48.1535
42	45.6364
32	28.3782
29	26.8549
50	42.861
62	68.0792
18	21.6299
46	46.8611
64	65.1174
70	66.3703
63	63.5128
58	64.5076
19	26.6146
57	50.23
77	72.6119
43	44.4064
37	40.623
59	60.8566
56	61.3541
78	71.3699
71	71.5937
31	25.5818
21	24.6257
79	69.0088
55	58.6388
37	38.4924
55	58.6349
54	53.9459
67	70.6347
38	35.5678
28	24.9286
21	22.7452
74	60.9974
28	26.0108
39	42.6256
64	59.9276
36	35.8086
52	49.6067
59	55.367
