# Supplementary material for: Development of a microRNA-Based age estimation model using whole-blood microRNA expression profiling
Source: Noncoding RNA Res. 2025 Mar 3;12:81–91. doi: 10.1016/j.ncrna.2025.03.003 (PMC11938159; doi:10.1016/j.ncrna.2025.03.003)
Supplement: Multimedia component 3 [file mmc3.xlsx]

## Sheet: Sheet1
Supplementary Table 3. Detailed mean absolute SHAP values for the 38 miRNAs in elastic net model and SVM model.
miRNA	Elastic Net model	SVM model
hsa-miR-500a-5p	3.62622	1.46995
hsa-miR-29c-5p	2.58012	0.638474
hsa-miR-1289	2.53315	1.83277
hsa-miR-4644	2.50825	2.68529
hsa-miR-3912-5p	2.4982	1.17488
hsa-miR-873-5p	2.39289	1.36113
hsa-miR-141-3p	2.27873	1.57301
hsa-miR-551b-3p	2.23488	1.04045
hsa-miR-185-5p	2.20883	0.376893
hsa-miR-1185-1-3p	1.79263	1.32058
hsa-miR-5009-5p	1.5989	1.36486
hsa-miR-4731-3p	1.55281	2.08754
hsa-miR-4659a-5p	1.50685	0.903784
hsa-miR-34c-5p	1.43854	1.36001
hsa-miR-148a-3p	1.35051	0.874494
hsa-miR-6876-3p	1.32064	1.12463
hsa-miR-3622a-5p	1.29796	1.27632
hsa-miR-202-5p	1.27435	0.690737
hsa-miR-338-3p	1.23028	1.11265
hsa-miR-8071	1.18624	2.28015
hsa-miR-7974	1.16541	1.3306
hsa-miR-4466	1.14084	1.03391
hsa-miR-29b-1-5p	1.1045	0.744133
hsa-miR-424-3p	1.00912	0.803627
hsa-miR-3677-5p	0.976834	1.40948
hsa-miR-4687-5p	0.922713	1.94093
hsa-miR-3675-3p	0.898673	0.240991
hsa-miR-27a-5p	0.847808	1.27874
hsa-miR-3139	0.834068	1.81748
hsa-miR-1270	0.796962	0.700137
hsa-miR-342-3p	0.776299	1.35683
hsa-miR-454-3p	0.724906	2.57945
hsa-miR-4524a-5p	0.662199	1.72719
hsa-miR-212-3p	0.643555	1.56169
hsa-miR-4749-3p	0.596469	0.774737
hsa-miR-99a-5p	0.537617	0.817023
hsa-miR-4659b-5p	0.36948	1.61848
hsa-miR-2355-3p	0.286075	0.738115
